# Supplementary material for: Genome-Wide Characterization and Comprehensive Analysis of NAC Transcription Factor Family in Nelumbo nucifera
Source: Front Genet. 2022 Jun 8;13:901838. doi: 10.3389/fgene.2022.901838 (PMC9214227; doi:10.3389/fgene.2022.901838)
Supplement: Supplementary file 1 [file DataSheet1.ZIP › Supplemental Materials/Supplemental table.xlsx]

## Sheet: Table S1
Table S1. Primer sequences used for vector construction and qRT-PCR validation
Gene name	Primer name	Sequence
NnNAC12	Nn1g05179.2-F	ATGAAGACTACACAGCTATCTTCTG
	Nn1g05179.2-R	TTACGAGGATATATATCTCCACAAG
NnNAC20	Nn1g08874.3-F	ATGACGTCACATTTGCAGTTACC
	Nn1g08874.3-R	TCAGAATGGCTTCTGCAGGTAC
NnNAC23	Nn2g13861.2-F	ATGGGAGGCGAAGCAGCA
	Nn2g13861.2-R	CTACCTGGTATAAATATAGCTTGCA
NnNAC40	Nn4g23226.1-F	ATGGAGAATGTTTCTGGGTTTAG
	Nn4g23226.1-R	TTAATAGTTCCATAAACAGTCAAGGT
NnNAC52	Nn5g28365.4-F	ATGACGGCCGATTTGCAG
	Nn5g28365.4-R	TTACGAGACAGGATGGGGAAG
NnNAC12	Nn1g05179.2-AD-F	ATGAAGACTACACAGCTATCTTCTG
	Nn1g05179.2-AD-R	GGATCCCATGGTATACTCGTGCATCACC
NnNAC12	Nn1g05179.2-BD-F	GAATTCGACGAGGAGGAACTCAAGAGAT
	Nn1g05179.2-BD-R	TTACGAGGATATATATCTCCACAAG
NnNAC20	Nn1g08874.3-AD-F	ATGACGTCACATTTGCAGTTACC
	Nn1g08874.3-AD-R	GAGGCGATACTCATGCATGATC
NnNAC20	Nn1g08874.3-BD-F	GCCGACGTCGATAGGTCG
	Nn1g08874.3-BD-R	TCAGAATGGCTTCTGCAGGTAC
NnNAC23	Nn2g13861.2-AD-F	ATGGGAGGCGAAGCAGCA
	Nn2g13861.2-AD-R	GAGTCTGTACTCATGCATGACCCA
NnNAC23	Nn2g13861.2-BD-F	GTTGACGAAGAATTGGAGCG
	Nn2g13861.2-BD-R	CTACCTGGTATAAATATAGCTTGC
NnNAC40	Nn4g23226.1-AD-F	ATGGAGAATGTTTCTGGGTTTAGC
	Nn4g23226.1-AD-R	TAACCTATACTCGTGCATGACCCA
NnNAC40	Nn4g23226.1-BD-F	GAGGGAAAGTTCTCTATTTCTAACT
	Nn4g23226.1-BD-R	TTAATAGTTCCATAAACAGTCAAGG
NnNAC52	Nn5g28365.4-AD-F	ATGACGGCCGATTTGCAG
	Nn5g28365.4-AD-R	GAGACGATACTCATGCATGATCC
NnNAC52	Nn5g28365.4-BD-F	GCCGACGTCGATAGGTCG
	Nn5g28365.4-BD-R	TTACGAGACAGGATGGGGAAG
NnNAC23	Nn2g13861.2-qrt-F	GACCCAACACCTGTCAAAGA
	Nn2g13861.2-qrt-R	CGGTAGGCTATCAGAAGCATTA
NnNAC37	Nn4g22208.1-qrt-F	AGGACGACATCTCCAAACACT
	Nn4g22208.1-qrt-R	CCACTTGAACCTGAAGACGAA
NnNAC38	Nn4g22597.1-qrt-F	GACAGGTCGTGGCTTATCG
	Nn4g22597.1-qrt-R	ATGGTGGCAGTTAGGGCA
NnNAC40	Nn4g23226.1-qrt-F	AAAACAGCGAAGAACGAGTG
	Nn4g23226.1-qrt-R	AGGTAGAGTAGATGGAGCCAAT

## Sheet: Table S2
Table S2. Protein sequences of NnNAC genes
All NnNAC genes with TM at the C-terminal are marked with red colour.
Gene ID.	Amino acid sequence.
NnNAC1	MGDDNINLPPGFRFRPTDEELVHFLYRKAALSPCQPDFIPDLELYPYDPWELSGKALEGDNQWYFFSRRTSNRISENGYWNPLGVDEPIFTGARNIAGMKKLLVFYLGEAPEGDKTNWMMQEYRLSDSGSSSSRSSRKKGSSKRDLTAWVICRVYQRNDDDDDDTGIELSCLDEVFLSFDDLDEISLPN
NnNAC2	MSEPEDMSLSVNGQSQVPPGFRFHPTEEELLHYYLRKKVAYEKIDLDVIRDVDLNKLEPWDIQEKCKIGSTPQNDWYFFSHKDKKYPTGTRTNRATAAGFWKATGRDKVIYSSFKQIGMRKTLVFYKGRAPHGQISDWIMYEYRLDDRTATTDTNVNEEGWVVCRIFRKKNHHKSIEAKRSSSVVTVDANTHTVNTSRDVALDQILQYMGRNCKQENETGNTTTSTDRNNTRFPRPTEIAINNDLQERISQLPALESPTLLSLRKDSIRLDDIQSCSSQVCYQPIQDLHQVFTDDSETSATDQVCGNTNPIYHAESGLSDWTTLDRLLAHHYHLIGQAETCKHLPFFTKDSSMAFGSDPLHLQLRDSNTSSSYHNSQDSSSENDPWSITRSCYLSTDPP…
NnNAC3	MTGASLPPGFRFHPTDEELVGYYLKRKMEGLKIELEVIPVIDLYKFDPWELPDKSFLPKRDMEWFFFCPRDRKYPNGSRTNRATRSGYWKATGKDRKIVCQSSMTGLRKTLVFYLGRAPLGDRTDWVMHEYRLCDDPSQGSSNFQKAFALCHVVKKNDQGQKMGDFQEPRGKRVGKTSANGKIMPTSFSSELSSNCHKGSSQTARLYNGSNSSSSVTSPYEITRISDFEPALTRNNHTDLWITSDLILDSSKDYSQGQDAASECFLQNEFQNSVTPQQHCGSAEISPTSSYCNLMDVEPTDNFDAISCMSPYTGPMNYMSFYEDEDMEYQNLEQMDLLRDPNPFINGQEAWNLAPICRSGDGSLGESSGLWLQEDNLMVVM
NnNAC4	MNTFSHVPPGFRFHPTDEELVDYYLRKKVASRKIDLDVIKEIDLYKIEPWDLQEKCKIGNEEQNEWYFFSHKDKKYPTGTRTNRATTAGFWKATGRDKAIYSKHNLIGMRKTLVFYKGRAPNGQKSDWIMHEYRLETNENGTPQEEGWVVCRVFKKRITTIRKVSDESSCWYDEQVSFMPDLDSPKRIVQPADMAYHHPYACKQELGLQYHMPHEAFLQLPQLESPKLPHSAASVSCNSVIAYGLDINNPGSTLQSSLTQEEQMQQNHHQHNMNSLYNSNNNEQAVDQVTDWRVLDKFVASQLSHEDASKETNYSNAAAVFHVSDHMNILVRQPNKQELVPEYASTSTSSCQIDLWK
NnNAC5	MGLRDIEATLPPGFRFYPSDEELVCHYLYKKIAKEGVSKGTMVEVDLHTCEPWQLPEVAKLGANEWYFFSFRDRKYATGLRTNRATTSGYWKATGKDRPVFDQTSRVIVGMRKTLVFYRNRAPNGIKTGWIMHEFRLENPHMPPKTGCYVESSTKARESVSQNLA
NnNAC6	MEEEHIDLPPGFRFHPTDEELITHYLSKKVVDSSSYAIAIGEVDLNKCEPWDMPWRAKMGEKEWYFFFFCVKDRKYPTGLRTNRATEAGCWKATGKDKEIYRGKTLVEMKKTLVFYRGRAPKGEKTNWVMHEYRLEGKFSLSNLPKSAKNEWVICKMLNKSLGEKKIQDCRSFALFLLLFVLLLCVKHIIEGNPWKKSIHKKKSLPRN
NnNAC7	MESTDSSSGSQQHQQQQPRLPPGFRFHPTDEELVVHYLKKKASSAPLPVTIIAEVDLYKFDPWELPGKATFGEQEWYFFSPRDRKYPNGARPNRAATSGYWKATGTDKPILTSGGTQKVGVKKALVFYGGRPPKGVKTNWIMHEYRLADNSTSSKPPGVDVSNKKSSLRLDDWVLCRIYKKNNSNRLMERDKEDSMTDMMALPTSTVEGQQSSKQPPAQRTTNYGGMLLESDDNFFEGLLSEDGVNSSSLPQFGSSSISTTELSMFPAATATQLPLKRPFPSPYFNEVAAIGPSSSTKKFHPDHNSSGSGSTNANNPIATLLNQLPQAATPFHNHTLLGSLGLESRQPKRGDFAICQFHKLTIGIKQLISLLVTYRWIGCHRFCLSDKK
NnNAC8	MQEEMSLSVNGQSQVPPGFRFHPTEEELLHYYLRKKVAYEKIDLDVIRDVDLNKLEPWDIQEKCKIGSAPQNDWYFFSHNHKKYPTGMRTNRATAAGFWKATGRDKVIYSNSKRIGLRKTLVFYIGRAPHGQKSHWIMHEYRLHDHTIIDSNVVSHPLSLSLSLSLSLSLSILSDYQCTTQVSGPTGETTQEEGWVVCRVFKQKNHQKSLGSPKKRSNDVNTSTCTSNSSMEGSMDQMRRTGQQESETDKDVNVSVNATTNDTRFFWSNEMAINNGLPQELTQQLQALESPLLSPLGKENIEELDRIQPSIASSQACYQPTIDIEALKVAKPKATEPSVNQSSSTINSFLHTKPGFSQWTAVDRLVASHLNGPAETCKQLACFSVAFCSADHEFQLPQL…
NnNAC9	MSVSVNGQSQVPPGFRFHPTEEELLHYYLWKKVTHEKIDFNVIREVDLNKLEPWDIQEKCKIGSSPQDDWYFFSHNHKKYPTGMRTNRATRTGFWKVTGRDKVIYGNSTRIGMRKTLVFYKGRAPNGQKSHWIMHEYRLHDHSIDTNEEGWVVCRVFKQKSPRRNLGSRNNPSVNVHASTCTSNSNMKGRSMEQMMTKINQQESQTDENVNDNATTNSDMRLLRPIEMAINNGFPEELSLTQQLQAPESPVLPSLEEEKTEFDLIQLGGSPQASYQPIRLKTLHLLNDTDPSVTNQDSNNVNMVCRITEPGLSKWAAMDQLIAFHLNGPAETCKQLACFSMAFCSAPDYNLQLPQLHDLNGSTQHTHTSKDPNSDIDLWSFT
NnNAC10	MDSYHTLDNSNAHLPPGFRFHPTDEELITYYLVRKVLDSSFTGRAITEVDLNKCEPWELPEKAKMGEKEWYFFSLRDRKYPTGLRTNRATEAGYWKATGKDREIYSSRMCALVGMKKTLVFYRGRAPKGEKSNWVMHEYRLEGKFAYHYLSRSSKDEWVISRVFQKTGGGGGNGGTSGGKKNRVACGVNPYTEVGSPSSTSLPPLLDSSSYTATTGVTDRESCSYDSESVREHVSCFSTVAAAAAAAAAATNFNQQPQYHLSSPASIMNAADLTARFGRNVGLSAFPSLRSLQENPQLPFFSSISPMTAISGSQNHNNDLGGCSSARNWPESEPQKMETSRMPLGATELDCMWTY
NnNAC11	MCPSAPVPQHAEIGFHWTDEELLVFLERMVNGAPLAANVITEVNPYNILPWNLRGAEHVWYFFSSEDPAATGIGYWKATGVDHRILSNSHTTACKTILEFYTGQAPNGNKTNWMMHQYKINQKGNNNAQDSTSLCRVFLNSGHNPKHEVQQSQASLNDSSGDNTYSMLSSMLNMEQNNYDGQNPAIVNSSQVTGRVDENGLLAVSERHFPEHRPNNPIQEPHEIYDFSRGDFLELQDLVDPESPSSSSENSSFLTMSSDEYFDSLALLQGGWI
NnNAC12	MKTTQLSSDDFGDAKAWPPGFRFHPTDEELILYYLKRKMCRRRIQLNVIAEIDVYKWDPQELPGQSLLKNGDRQWFFFSPRDRRYPNGGRLNRATRLGYWKATGKDRNITCNSRTVGVKKTLVFYKGRAPSGERTDWVMHEYTMDEEELKRCSVVQDCYALYKVYKKSGPGPKNGEQYGAPFREEEWADDDNPADTTTVQQPNGFSSVESFTVYDQGPPPKIDTEEIWGRIADEPQINQPHIDDFADLLQQVDGEEGAQSTMIRPSFGEATSAEPSTVALSCEQQYNAQASLNVTQSATSYLYSSEAPEVTSAPNISGQYPLGFAEEDFLEINDLMDQEAAYPIMGSSTSRDNLGFEETTRLDGMDAFFDAELFFNDLVQETALHPNLDNLGDGMANQL…
NnNAC13	MSRPTLPPGFRFHPTDGELVQYYLKRKVLGKPLRFEAISEIDIYKFAPWDLREKSCLKNRDLEWYFFCPRDKKYASGPRTNRTTEIGYWKTTGKDRTVRHNSQIVGMKKTLVFHTGRSPRGIRTDWVMHEYRLEDKDLATAGIFQGAYVLCRIFQKSGPGPRNGEQYGAPFREEDWEDDVNDPFSLPLADPGSPSILLDDDQNVSIVPGSAFGSSLEPIPCQAGPSNNTSDHTLPEDDDIVSLLALFGNEEEVLVSTSNVSSESPQSSNVGVAHLDGYGFYNSLEDIITLEELNKIHFPSSCLEAEYPLDQTHIWGSSSFLELKDLELPLEDPTVHGADNLFLDPLACNSNYDNIEGLPGPALPLALPALGLSRCNTLPEGSSIEEELAPFFKDNGNGA…
NnNAC14	MGDDNINLPPGFRFRPTDEELVHFLYRKAALSPCQPDFIPDLELYPYDPWELSGKALEGDNQWYFFSRRTSNRISENGYWNPLGVDEPIFTGARNIAGMKKLLVFYLGEAPEGDKTNWMMQEYRLSDSGSSSSSRSSRKKGSSKRDLTAWVICRVYQRNDDDDDDTGIELSCLDEVFLSFDDLDEISLPN
NnNAC15	MTWCNDCDDDTNDRAIQRSSLSTTAVVDDRPPQDRRFITCPSCGHRIESLDQAGIQDLPGLPAGVKFDPTDQELLEHLEGKVHTDADGGETRWHKTGKTRPVFAGGKVKGYKKILVLYTNYGKQRKPEKTNWVMHQYHLGNNEEEKDGELVVSKVFYQTQPRQCGSIVKDAIPVPAAKSKALAGHDSSGLKDTGHAHAALVEYYNSSSLIAYEQSGHNRASSPQLIPDFVVHPDGSSFLP
NnNAC16	MDNYQVFDNSEAHLPPGFRFHPTDEELITYYLIKKVLDSSFTGRAIAEVDLNKCEPWELPAKAKMGEKEWYFFSLRDRKYPTGLRTNRATEAGYWKATGKDREIYSSKTCALVGMKKTLVFYRGRAPKGEKSNWVMHEYRLEGKLAYHYLSRSSKKTGGVGGSSGNGGKKNRISCGANLYPDVGSPSSTSLPPLLDSSPYTAYTGATDRESCSYESESAREHVSCFSTVAAAAAAAAAANFNHQAQYQLGSPASIMNAVDYAARFGRNGGLSAFPSLSLQENLQFPFFFSSVPPMTAMSVAENQNNDLGGCCSARNWPESEYQKMETSRMPVGATELDCMWTY
NnNAC17	MESTDSSSGSQQQPQLPPGFRFHPTDEELVVHYLKKKASSAPLPVTIIAEVDLYKFDPWELPVFILNWKYFSGKATFGDQEWYFFSPRDRKYPNGARPNRAATSGYWKATGTDKPILTSGGTQKVGVKKALVFYGGRPPKGIKTNWIMHEYRLADNNNTTSNKPPGADTSNKKSSLRLDDWVLCRIYKKNNSNRPMERDKEDSMDDMLGLPTSTSFMEVQQSSKQPTQRTATYGSLLETDENFFEGLLTDDGVNSTSITQLGSASSKTELSMVPAASLPPLKRTLPSPYWNDVSAVGPSSAKRFHANNHNNSGSDTTNANSPITTLLLNQLPQATPFHSPLLGPMGDGVFRQPYQFSGMNWNS
NnNAC18	MEDVSSSSPTSVKCPSKTSDSRGDVDFSDIPPGFRFTPTDEELVVFYLQKMLLNERLPANKINVVSLYDYSPEALTEKHETYVGQKEWYFFTHTHRDRKYRNGSRPNRATGDGYWKVTGAVKSIYSGGVLVGYKKPLLFYKGKPRNGEKTNWIMHEYGVAEYINPRPNEKRDDMRLDEFVLCKIYKRPGKSSATTRVAGDREKAKVDGEDRETSYNDCDLDIPHTQSSFYDECINMHKEDQPLQCSNLEYRQNFPNKEQRFANMGLYHGSADYWNSNSNLHTTNNGADNPCKSVHGSCNDLFGQLSDFLHDTLSPCTAEASVVPPEQGDDSRVVPPVPPLRRRRIDASPSPLNYNFVDVPPLPLQQFNHNLVGDPLVQLLNENHLGVPPLPSQQVDAPP…
NnNAC19	MEDVSSSSPTSVKCPSKTSDSRGDVDFSDIPPGFRFTPTDEELVVFYLQKMLLNERLPANKINVVSLYDYSPEALTEKHETYVGQKEWYFFTHTHRDRKYRNGSRPNRATGDGYWKVTGAVKSIYSGGVLVGYKKPLLFYKGKPRNGEKTNWIMHEYGVAEYINPRPNEKRDDMRLDEFVLCKIYKRPGKSSATTRVAGDREKAKVDGEDRETSYNDCDLDIPHTQSSFYDECINMHKEDQPLQCSNLEYRQNFPNKEQRFANMGLYHGSADYWNSNSNLHTTNNGADNPCKSVHGSCNDLFGQLSDFLHDTLSPCTAAEASVVPPEQGDDSRVVPPVPPLRRRRIDASPSPLNYNFVDVPPLPLQQFNHNLVGDPLVQLLNENHLGVPPLPSQQVDAP…
NnNAC20	MTSHLQLPPGFRFHPTDDELVVHYLCRKCASQSIAVPIIAEIDLYKYDPWQLPGMALYGEKEWYFFSPRDRKYPNGSRPNRAAGSGYWKATGADKPIGHPKTIGIKKALVFYAGRAPRGEKTNWIMHEYRLADVDRSARKKNSLRLDDWVLCRIYNKKGGREKNFTTFDRKSALAPSSTCSDIEDQKPETISYRRDILEQRPATVTAPPMNDMMYFDTSDSIPKLHPDSSCSEHVVSPEFTCEREVQSQPKWKDYEKPLGFQFNYMDAIGGAADNPFALLNHQSNELNPLQDMFMYLQKPF
NnNAC21	MDGVAKEESLPPGFRFHPTDEELITYYLTHKISDANFTGRAIADVDLNKCEPWDLPGKAKMGEKEWYFFSLRDRKYPTGVRTNRATNAGYWKTTGKDKEIFNSITSELVGMKKTLVFYKGRAPRGEKTNWVMHEYRLHSKTIFRTAKDEWVVCRVFQKSAAGGKKYLPNQTRSNPYNLEISQSGVAPIMQADTCHFPVGRNYLGNADLAELSRVLRGTPNGNIPIQSQLNYPGSCYTISGLNLNIGAPTQPAVWRTVTPVLNQQSITTDASSSLLTNCMLSSTDAGFSVDMNAAGNNRFQHMDPGVELENCWPPY
NnNAC22	MLKSRDRQWYFFSRRDKKYLNGPRSNRATVNGYWKVTGKVRNIIWNSRTVGMKKILVFHKGRAPTGQRTDWVMHEYTMDDEELRKCQAYSEESYAICKIYKKSGRGPKVCEQYGAPFMEEEWDDDDDDEDDDSNNPVDENPTNREGVGCQLNEIPSVNSPPVYNQCQDENFSQLSYEAEETEPGQANGIAQEPTQVGQSTSISACMCGVLLNLNLFLLFVEKKESIPTCT
NnNAC23	MGGEAALAPGFRFHPTDEELVSYYLKRKVLGKPFRFDAISEIDVYKSEPWDLPGLSKLKTRDLQWYFFGALDKKYGNGSRTNRATDQGYWKTTGKDRPVRRNNRTVGMKKTLVYHIGRAPRGERTNWVMHEYRLVDEELERAGVQQDAYVLCRIFQKSGSGPKNGEQYGAPFIEEEWDDNENMLVPQGEIGDFALLNGGDDIYYNDNIEQDPGIGPSENVSAPLSVYTGNNFDYLEESGDVKDDHKLFIGMGRRDNMLELPDDQRFIDLPEEYQTDPTPVKDDYFVELDDLVNSVDDGYHGDDPVNEELRFFNASDSLPANDGSFIEINDLRNPSKADPSGFEMLDEYLVYFDATENDPQSSMLDQSVLSQEVKQELVEEPLRPKSMTQGSDGASSSKQ…
NnNAC24	MEDVPPGFRFYPTEEELVSFYLYNKLEGIGPDLERVIPIVDIYELDPWQLPQVSGELCHGDPEQWFFFSPRQEREARGGRPNRTTNSGYWKATGSPGLVYSSGNRIIGLKKTMVFYKGKAPTGTKTKWKMNEYRATQGEATSSSSAAPLELGQARHQCNKVMWIGGRRLIAIFLHLWRNSAHLILHLQAIKLMTILLSLEKVSTGR
NnNAC25	MERITWVNDEVRELPVGFRFAPTDEELITGYLAEKIRDPTLRIHKMTEVDIYQFDPEELIAKYRYTGEREGEWYFFTPRSRKYPNGSRPRRDTTNGHWKATGADKPIKDKNKNDIGVKKSLVFYSGSSSQKGRKTNWVMHEYRISEHQRAVNNEPDRMKVYMQIWTFTYIWDQDRN
NnNAC26	MERITWVNDEVRELPVGFRFAPTDEELITGYLAEKIRDPTLRIHKMTEVDIYQFDPEELIAKYRYTGEREGEWYFFTPRSRKYPNGSRPRRDTTNGHWKATGADKPIKDKNKNDIGVKKSLVFYSGSSSQKGRKTNWVMHEYRISEHQRAVNNEPDRMKFDDYALCRIYKHNRGNGKGNDASSTVAAHQSGEARVEVEWEGQERNQGQCEAENKKEEEDLYESLEKRMSYDYKRYSDPLESLELQSDCGPSEPRFSNLNSAYASFDMGNMIKPAPAMPRHNLPSMGNMLEPVLVMPLQSFPPTNTLPNVEFTSEFGIPMQNVGESFTPNTKKQRIL
NnNAC27	MEEVAVLTKGEDCIDLPPGFRFHPTDEEIITHYLSMKVADSNFSARAIGDVDLNKCEPWDLPKKAKMGEKEWYFFCQRDRKYPTGMRTNRATEAGYWKATGKDKEIYRGKGCLVGMKKTLVFYRGRAPKGEKTNWVMHEYRLDGKFSYYNLPKSAKVGSFLLFLFPLFILIQKFIIIFLFLSHDILHVRRIYIRKTLVVLSVFAG
NnNAC28	MPNLESTLPPGFRFHPTDEELILHYLRNKATSSLYPVSLIAEVDIYKFDPWDLPAKAAFGDKEWYFFSPRDRKYPNGARPNRAAASGYWKATGTDKPIVAISRSGRKENIGVKKALVFYKGRPPKGIKTNWIMHEYRLAAAEIHPNNYNNNPTKLIKHSSMRLDDWVLCRIYNKSNSPSNTSRIGDGEEENILIKDLLILPSLPNHESKNTISSNPLRSSSSNLLEDMDYSFLNCLLSDNSSELNGSEHCPVLDHGNPAAAGILPLNNNTNNCGNHQHQKLPQMDPTSSLMESKMMRQCSVAINMDDNMLLYPTKKLAGDPCSFASSTNELEYARYYHLHCHQQPLSLNQQQLLFSSHLHSQRQKEDKKGKHVNWNVNSCLNN
NnNAC29	MEKFNFVRNGVIRLPPGFRFHPTDEELVLQYLKRKVFSCPLPASIIPEVDICKYDPWDLPGDLENERYFFSAREAKYPNGNRSNRATGSGYWKATGLDKQIVASRSNQVVGMKKTLVFYQGKPPRGTRTDWVMHEYRLLSPEQQFAFPHTHRGRTRFRIP
NnNAC30	MAKSWLIDGRGIATKVKNATQFSASKIKDLGAIRECPNCHHNIDNSDVSLEWPGLPAGVKFDPSDAEILEHLAGKVGLGDSKPHLFIDEFIPTIERNEGIYYTHPENLPGAKKDGSSVHFFHKTANAYATGQRKRRKIHGQGGKIEEHVRWHKTGKTKPVIENGVVKGCKKIMVLYKTSKKGSKPDKSNWVMHQYHLGTKDDVTEGEYVVSKIFYQQQQRHTDKTEAHLVNEEPDKVTLQVSPRTPKTNTPDIRRPGKRFLCDDINEDSELECIKETAQPSPSVHLDDDRMDTAWWAGESQAVEDPDLNVMDDILLCNEILDSYAPADNSGLRPIPNFSEYGCSRSDALIADGNTASGIPSLDDIEIDTPPDFHLADLQFGSQESIMGWLDRL
NnNAC31	MDEKNDMEKVDEVMLPGFRFHPTDEELVGFYLRRKIHQRPLSIELIKQLDIYKYDPWDLPKELATTGEKEWYFYCPRDRKYRNSARPNRVTGAGFWKATGTDRPIYSSEGTKCIGLKKSLVFYKGRAAKGIKTDWMMHEFRLPSLSDSASSKRPMDKDLPANDSWAICRIFKKANSMAQRALSHSWVSPLPEPTGSDILSSQGAHCTQFSPENISCTTEAGSGLQFGCNNDLQQCSTTCSFPTLDAPSYRSSNHPFCKTSLPPISNGQLPAGFMFSPVELAGAGKSTVDVASMLLNLSPAIMGDAAGKVSEHIDFGGAQQQCEGFSITLPQEEMQGNMGAVGVEETCLLRKNSSSNISQVNNNNSNNQWGTVRSVGFPFSLPSNMSEAWKLNFPYWDSP…
NnNAC32	MEGTKKCALPPGFRFHPTDEELIMYYLRNQARSMPCPVSIIPEVDIYKFDPWELPEKAEFGETEWYFFSPRERKYPNGVRPNRATSSGYWKATGTDKAIHSGSTYVGVKKALVFYKGRPPKGVKTDWIMHEYRLDGSSRRPNKLNGSMKLDDWVLCRIYKKKHLGRAVEQQKEEPSFQETAETSLDASEQQQPLIFPRTCSLAHLLEVEYLSISHLLNDNSALNSPPIEFRTTDESNSHDVGILHSGDMDFQFPDPTSKFQVNQNTVLNQPIFINPLFDFQ
NnNAC33	MAGTSWLVDGKRIATKIKSASATCDPRNIKWKSNPTRACPKCNHIIDNNDITQQWPGLPRGVKFDPSDQEIIWHLLAKVGASGVKPHPFIDEFIPTVDEDDGICYTHPQNLPGVKQDGSVSHFFHRAIRAYSTGTRKRRKILDDDLGDVRWHKTGRTKPVILDGVQRGCKKIMVLYMSMARGGKPEKTNWVMHQYHLGTGEDEKDGEFVISKIFYQQQAKQGDKIEGDQPLDIAEAIVAKVDPVTPKSVTPDPPCTERLHSDRGHEQESTFNYMEPCGQHHGKRSIEVGLPPGLDELDYQDHRVEDCERPHSDLDIGKEPECSHLTTFSQHPETRYLEDEIQPKLEKPDGRGSQKLDEHDNDMVDNHENQNGEDPKWWEGESQFLLDSQQLVEGLSLCD…
NnNAC34	MEGNLPPGFRFHPTDEELITYYLTRKVSDSKFVSRAIAVVDLNKCEPWDLPGKASMGEKEWYFFSLRDRKYPTGLRTNRATDAGYWKTTGKDKEIFHCGVVAGLKKTLVFYKGRAPKGEKSNWVMHEYRLETKFTYKPIKEEWVVCRVFQKSATSKKPEFTPLHASLESNCDAGTLMNELEGIGLFPDPSSTVVNSSSSCFGAISSNNNNSNNDISCCVVNPNMNWVPAREATNDNNIAPLSWPTPGLLSSNLSMNSMILRALQLGGYQLQPREKATMTDLSSSIHPDPVLQENSRFITDLNSNFPASSSSKAIDADAVQQQPLLFNLDSTWRSC
NnNAC35	MPGEEMSVSVNGQSRVPPGFRFHPTEEELLHYYLRKKVAYEKIDLDVIRDVDLNKLEPWDIQEKCRIGSTPQNDWYFFSHKDKKYPTGTRTNRATAAGFWKATGRDKVIYSSFRRIGMRKTLVFYKGRAPHGQKSDWIMHEYRLDDHTIDTNASGLMGETTQEEGWVVCRVFKKKNHHKCLDSPKNSSVTVEENTQILKTSNDGSLDQILQYMGRSCKQETETNNNIRINTSSSRNNNIRIKPIQVSVNNGLHERSQQQLPALESPILPFLGKDSTRLDQIQACTSQAGCYQPIDVQDLPLITQSEPSVTNQGFSGWAALDRLVASQLNGQSETCKQLSCFDNDSNMAFCSPPDHELQLPQLRGSIHRSSSYHTSQDYNNEIDLWSFTRSCSSSSDPLC…
NnNAC36	MGLRDIEATLPPGFRFYPSDEELVCHYLYGKIAKGVVSKGTMVDVDLHICEPWQLPEVAKLGANEWYFFSFRDRKYATGLRTNRATTSGYWKATGKDRPVFDPASRAIVGMRKTLVFYRNRAPNGIKTGWIMHEFRLENPHMPPKEDWVLCRVFYKGKGEHLTEPGLGNHEPETTIGAPSPTFAPFSHNHTVPSGYRQVVDSFSSVLHHQDQSFLNLAKQNPNFLGCPQEMNNTPMIEIDSRGGDEFGFLLDMSLEENMGDGGTPSMEEMKFDDDDNTMVFI
NnNAC37	MEKFNFVKNGVIRLPPGFRFHPTDEELVLQYLKRKVFSCPLPASIIPEVDIYKHDPWDLPGDLENEKYFFCTRQAKYPNGNRSKRATGSGYWKATGLDKQIVASRSNQVVGMKKTLVFYTGKPPRGSRTDWIMHEYRLVGAGTTACIFPQRKNSTQNSMMPMEDWVLCRIFLKKRNTNNIEDDISKHYNENRVRNPVIARPSFIDFMMKDRNNSAPSSSSSSSSGSSGITEVCSSDSNREESSSCNSSFSSPCRRDA
NnNAC38	MNAHLGGFSAALIDDPVWVTNVVPTEAKINTLGAIYERGSIGTYQGWCEAMSTYPRTYDLIHADSVLTLYKDRSWLIDGRGIAAKVKNATQFSSHQVKDLGANRQCPNCHHHIDNSDVSLEWPGLPAGVKFDPSDVELLEHLAGKVGVGDSEPHLFIDELIPTLEGNEGIYYTHPENLPGAKKDGSSVYFFHRTANAYSIGHRKRRKIHHQCNKGEEHVRWHKTGKTKPVVENGMQKGFKKIMVLYKSSKKGSKPDKYNWVMHQYHLGTENDEKEGQYVVSKIFYQQKKKHTDKSDAEIEMVQASPRTPKTKTPDIRQPRKGALCDVINEEKETEFIENAPQPPLSAVSLDDDRLDPAWWAGESQPVEDPDPNAMDDLLLCNEIFDSYTPIDNSVGLSD…
NnNAC39	MDEKNDMDKMDEVMLPGFRFHPTDEELVAFYLKRKIQQKNLSIELIKQLDIYKYDPWDLPKLATTGEKEWYFYCPRDRKYRNSTRPNRVTGAGFWKATGTDRPIYSSEGTKCIGLKKSLVFYKGRAAKGIKTDWMMHEFRLPSLSDSVPPKKTTPMDKNLPANDSWAICRIFKKTNSIGQRALSHSWVSPLPETARSDIRSQAAAHYPQFSPENISCTTEAGSSAVHQFGFNNDLHQSSTTCSSHSALDAPSYKSINQQAFSKTSLLPFSNGDLPSGFTFSPLEISGAGKCTIDAASMLLNLSPVIMGDVGKTSDSIDFGGTQQQLNGFSISLPQEMQGHMGTGVEETCLRKNSNISYVNNQQWENVRTIGFPFSLPSSTFDAWKPNFPWDSSPCPSEM…
NnNAC40	MENVSGFSKEEEQIDLPPGFRFHPTDEELITHYLSKKVVDSSFYARAIGEVDLNNCEPWDMPRRAKMGEKEWYFFCVRDRKYPTGLRTNRATAAGYWKATGKDKEIYRGKTLVGMKKTLVFYRGRAPKGEKTNWVMHEYRLEGKFSISNLPKTAKNEWVICRVFQKSSGGKKIHIPGLVRMSSLSDELAPSTLPPLMDSSPYNSKTKASVAETAHVTCFSNPMEDRKNQEEMIDCFNSPLFASSTNPFDPSPASLLFSKFNLPNSFYTTQGATSLGNLQYPGSVLMQDQTFLRALLENHGSTMMKQNFKTEREMVSISQETGLSTEMNTEISSVVSNHEDPSTSAGPVDLDCLWNY
NnNAC41	MDGRKKSSDLPPGFDIYKFDPWELPEKAEFGETEWYFFSPRERKYPNGVRPNRATGSGYWKATGTDKAIRSGPKYVGVKKALVFYKGRPPKGVKTDWIMHEYRLDGSNCRQPTKINGSMKLDDWVLCRIYKKRHLERSVEQNDDPCLRENTNQFFWCQ
NnNAC42	MDGRKKSSDLPPGFRFHPTDEELIMYYLRNQARSMPCPVSIIPEVDIYKFDPWELPEKAEFGETEWYFFSPRERKYPNGVRPNRATGSGYWKATGTDKAIRSGPKYVGVKKALVFYKGRPPKGVKTDWIMHEYRLDGSNCRQPTKINGSMKLDDWVLCRIYKKRHLERSVEQNDDPCLRENTETNSSGASEQQQPLISPRTCSLAHMLEMEYLSMSHLLNDGNPLDDLPMQFQTTENNNHEVDKLFSGDMAHQFPSTAKFQVNQSTVFNPPIFINPLFEFQ
NnNAC43	MECERVLQEDSSTFDYHEGLMDLPVGYRFIPTDQELVLHYLLNKLQSKPLPCSVIVDISADELYSKPPNQLGINLFAREELFFFIHYNGNHRVDRMVGDGIGRWKIIGEETSTYSWEGFEFVFKKISLCYYSGKRSRGRRTKWVMVEHHLIREHKECVLGRIKRGELYTS
NnNAC44	MAPVTLPPGFRFHPTDEELVAYYLKRKINGRKIELEIIPEVDLYKCEPWDLPEKSFLPSKDLEWYFFSPRDRKYPNGSRTNRATQAGYWKATGKDRKVNSQMRAVGMKKTLVYYRGRAPHGARTDWVMHEYRLDERECETASGLQDAYALCRVFKKTAPGPKFEEQYRAPFYNQYQMMCNDQSSTLEQSSEGRIDDLESSGFPFPSETGSPDTIQGSSFDMNGQRDGSWMQFLAEEAFSSTLPAFPNNGSIPYLPSKVDIALECARLQHRFTLPPLEVEDFPQVDFTDSKFPLTGSFQNNTNGSDILQEILSVASASQELVNDSNFQVPWPGNYASVDEFASIAEIERAGGTQFRQVDAVGSSRSVDKSWGLEPARFIDMDNLEDEFKPGRIVENLRGV…
NnNAC45	MAPVGLPPGFRFHPTDEELVNYYLKRKIHGLKIELDIIPEVDLYKCEPWELAEKSFLPSRDPEWYFFGPRDRKYPNGFRTNRATRAGYWKSTGKDRRVSCQNRPIGMKKTLVYYRGRAPQGIRTDWVMHEYRLDDKECEGTFGIQDSYALCRVFKKNGICTEIEEQGQCSLSLVESTQGIINNDYETMSPDVPIGSSPCIEDDDKDDAWMQFITDDAWCSSNSTVAGEDLSCVAFTN
NnNAC46	MLSIHDIPVGYRFQPTDEELIHSYLRPKVLEKKSQNASRPNRVVTHPIKEGGWWKATQGSKKIFDEKRRIVGYKKSLVFYRYKKDTKKSSKSGEKTNWIMHEFRLAEDDGQAGGKFQQWVLCRIKENKKEGNKEMNISKKQYWKINRVYQCF
NnNAC47	MLSIHDIPVGYRFQPTDEELIHSYLRPKVLEKITECIKTKSCVVTHPIKEGGWWKATQGSKKIFDEKRRIVGYKKSLVFYRYKKDTKKSSKSGEKTNWIMHEFRLAEDDGQAGGKFQQWVLCRIKENKKEGNKEMNISKKQYWKINRVYQCF
NnNAC48	MRMMPANGQVSVPPGFRFHPTDEELLYYYLRKKVAYEVIDLDVIKDVDLNKLEPWDLKEKCRIGSGPQNEWYFFSHKDKKYPTGTRTNRATTAGFWKATGRDKAIHLSNSKRIGMRKTLVFYTGRAPHGQKTDWIMHEYRLDDENTELQQQEDGWVVCRVFKKKNHHRGFQPEATREEENFNYFKASGSLPLDPKQNFLTQYDFTFDGSMHLPQLMSPESAVAPSFFPPITFNTTDIECSHNLMKLTSSGGGLLQHDQRINGDWSFLDKLLASHSHQSLDQLYQQNKCSSSSQVFDVGTSSQKFPFQYLGCETDILKFSK
NnNAC49	MAIAAAMSQDDKDDHDHDMVMPGFRFHPTEEELVEFYLRRKVEGKRFNVELITFLDLYRYDPWELPALAAIGEKEWFFYVPRDRKYRNGDRPNRVTTSGYWKATGADRMIRTENFRSIGLKKTLVFYSGKAPKGIRTSWIMNEYRLPQNETERYQKVLI
NnNAC50	MSSSNGGVPPGFRFHPTDEELLHYYLKKKISFQKFDLEVIREVDLNKMEPWDLQERCRIGSTPQNEWYFFSHKDRKYPTGSRTNRATNAGFWKATGRDKCIRNSYKKIGMRKTLVFYRGRAPHGQKSDWIMHEYRLEDSDDVQGNSTEDGWVVCRVFKKKNLFKVGNEGGSSMGSEHQLNNTLGNNQPRALTLRDTQQYLRRQHEHGQSFDLYNKPELGLHYSHIPVPPYSTMQSQTLLPGSHRAVGYDFSPLPSESPVMAAKNLLSNPRECDSGGSESLAGQVHYQAQACEGGLEVGTCEPAQQGLNDWAMLDRLVTSHLGQEDSSKGVRFGDANPSSVHQINQLSLRGEMDFWGYGK
NnNAC51	MELESCVPPGFRFHPTEEELVGYYLKRKVNSEKLDIDVIMDIDLYRIEPWDIQDRCKLGYEERNEWYFFSHKDKKYPTGTRTNRATAAGFWKATGRDKAVLSKNRIIGMRKTLVFYKGRAPNGRKTDWIMHEYRLQTSEFAPPQASSSCISFCTYFDKITISIFHY
NnNAC52	MTADLQLPPGFRFHPTDEELVMHYLCRKCASQSIAVPIIAEIDLYKYDPWHLPCMALYGEKEWYFFSPRDRKYPNGSRPNRAAGTGYWKATGADKPIGQPKPIGIKKALVFYAGKAPRGEKTNWIMHEYRLADVDRSARKKNSLRVLPLPHPVS
NnNAC53	MARASLPPGFRFHPTDVELVKYYLKRKVLGKPLIQAISEIDIYKFSPWDLPEKSCLKSRDLEWYFFCPRDKKYANGPRTNRATEIGYWKTTGKDRAICHNSQIVGMKKTLIFHTGRAPRGNRTDWVMHEYRLEDRDLVNAGISQGAYVLCKIFQKSGIGPKNGEQYGAPFKEEDWDDDVVNEPFSAPTAEPGSSSGLQADDLNASIMPGSVCESSLEPIPCQAVPSINNVEHFLPESDDISSLLAMFGNEDDALFSADHDKNENLQSYNVNESTHLEGNGIFNALEDIITLEDLNRSHLPLSSSEAECPLDQSFLELKDLEHPLAADPCVVNGAEQFPTVDPFIYYGNYDNLEGFCGSVLPLDVVLSTPGHMRLIYVTLLLQVKMQKIERSNMPHRPWQ…
NnNAC54	MESMESCVPPGFRFHPTDEELVGYYLKKKVTSQKIDLDVIRDIDLYRIEPWDLQERCRIGYEEQNEWYFFSHKDKKYPTGTRTNRATMAGFWKATGRDKAIYDKMRLIGMRKTLVFYKGRAPNGQKTDWIMHEYRLESDENGPPQEEGWVVCRAFKKRTSCQTRSNEGWDSSYFYDEPSGVSSIIDPIDYIPRQNQNFVCKQEIEAENLNFLHSDHFVQLPQLESPSLPLIKRPIVPSMVPSVNNEEEETIRGCKNYTEKVTDWRALDKFVASQLSQENRYDSEGISNFGAHPSSDTALLLLQSSREEGNKLMNGFFNSSSDCDIGICIFDK
NnNAC55	MADPNYFKWIPTQLPPGFRFHFHPTEEQLLCYYLNNKNNQDIDNYRNLSVPCTSITDVSLLGFSVIQEIDLYKYDPYDLPGIACFPFGIRGCKKHWYCFTEKAISERAKRKTRSGFWKRRGQARDIVGGKDGVLLGRRRAFVFYRGNSPRATKTDWIMYEYTPVDRLKVNKLGSGNFVFSLFLLFSSGGIV
NnNAC56	MYCYYIIAYNYCSLLQTGLAKIGEREWYFFVPRDKKPGNGGRPHRTTEHGFWKATGSDRPIRSLSDPKRIIGLKKTLVFYMGRAPRGSKTDWVMNEYRMPEASTLPKENIVLCKIYRKATSLKVLEQRAAMEEDSKPSILVSPSPCAAMEEDFTLHESQENLSPASTLPVMQHILVKIGGEEEHQKKHDKEEVYSKENASSTLPREGLRLARELPELQLPRPSTLLDWTQDPLWTQLRSPWLDNWIPYANVLNF
NnNAC57	MLAMEEILCEVHGEDTNEQGLPPGFRFHPTDEELITFYLASKVFKGSFSGVEIAEVDLNRCEPWELPDIAKMGEREWYFFSLRDRKYPTGLRTNRATEAGYWKATGKDREVYSASNGALLGMKKTLVFYKGRAPRGEKTKWVMHEYRLDGDFAYHHTCKEEWVICRIFHKTGEKKSSFFQAQSYLLETFSSPSTSLPPQMEPQVTLMGIQSLQNPYFVTQQQGITELEFLINPVVTHQPQVSTMSSLQEASFSPNTINPNNPSQSNLLIKSLLSHQECSLKESAVHKQCKTESMLSHFQPMDANLHWGDKIHQSPCQNPMFFEMGCGGVVGFTAVADSVHETSTSVAFNRAGFEMVLDPPIRSLGECGP
NnNAC58	MLAMEEILCEVHGEDTNEQGLPPGFRFHPTDEELITFYLASKVFKGSFSGVDIAEVDLNRCEPWELPDIAKMGEREWYFFSLRDRKYPTGLRTNRATEAGYWKATGKDREVYSASNGALLGMKKTLVFYKGRAPRGEKTKWVMHEYRLDGDFAYRHTCKEEWVICRIFHKTGGEKKSPFFQAAHGYLMEACSSSPSTCLPPLLEPPTTVMDVQSSIQSLQNNYLIHQENGVKNLINPVSTQTQLFPMSSSSLLRPSFSPTTINPNNPSHSILLKSLLSHQDCTLKQATVQKQCKTESNFSHFQPLDANLHWVDKIHQNPLFIEMGVGGPGGGGGGGGPGPGGGVLGFTAVADTVHEMSTSVAFNRAGFQMMLDPPIRGAGESGP
NnNAC59	MSQDHPPKTTSTTTKSPDFGLPGFRFHPTEEELLDFYLKKTVFGKKIHFDIIGFLNIYHHDPWDLPAKIGEREWYFFVPRDRKHGNGGRPNRTTEHGFWKATGSDRPIRSLSNPKRIIGLRKTLVFYKGRAPRGSKTDWVMNEYRMPETCTLPKEDIVLCKVYRKATSLKVLEQRAAMEEDTKTIIVASSPSSSPAMDNELSSYEPQEDLMAITKPTQMPPKPMQSGIVFKTEEKEKEEEEEEKKEDGKDNKDAWFLARDGLKLKKKLPELQLPKLTMDWTQDPFWTQLRSPWLDNWTPYANILNF
NnNAC60	MTMESTESCVPPGFRFHPTDEELVGYYLKKKVASQKIDLDVIRDIDLYRIEPWDLQERCRIGYEEQNEWYFFSHKDKKYPTGTRTNRATMAGFWKATGRDKAVYDKVRLIGMRKTLVFYKGRAPNGQKTDWIMHEYRLESDENGPPKEEGWVVCRAFKKRTSQTRSNEGWESGYLYDETSGVSSIVDPIDYIPRPQHRNFVCKQEIDADNLNLLHSDTFVQLPQLESPSLPLIKRPSLTSMVLTVSNEDEEPMRRCKNTEKVTDWRALDKFVASQLSQGERYDGEGISNFGVHHSSDMALLLLQSNREEGNKFNGFFGSSSDCDIGICVFDK
NnNAC61	MGGTSLPPGFRFHPTDEELVGYYLKRKIEGLEFELEVIPVIDLYKFDPWELPDKSFLPKRDMEWFFFCPRDRKYPNGSRTNRVTVSGYWKATGKDRKVVCQSAVTGLRKTLVFYRGRAPLGDRTDWVMHEYRLSDDPSHQGTFSFQGGFALCRVVKKNDQGLKNKGDLQGEPRGKKVGETSVTGKITPTRLLNGLLSNTSSSNPVMSPCEIPTMKEFSSENLNKINPMNIWISPDLILDSSKVLDFHRKQLRRPN
NnNAC62	MNSFSHVPPGFRFHPTDEELVDYYLRKKIASRRIDLDVIKDIDLYKIEPWDLQEKCKIGTEEQNEWYFFSHKDKKYPTGTRTNRATTAGFWKATGRDKAIYSRHNLIGMRKTLVFYKGRAPNGQKSDWIMHEYRLETNENGTPQEEGWVVCRVFKKRITTMRKVSEHESPCWYDEQVSFMPDLDSPKRIIAQPQPDHMPFHQPYSCKQELELQYHMPHDAFVQLPQLESPKLPHSVASVRCNSMAGYVLDINNHGSSLQSSLTQEEQMQKSHHQHNVNNSLYNNNNNSNEQAVDQVTTDWRVLDKFVASQLSHEHASKETNYSNAANVFHVSDQVSILVRQPNKQQLAPEYASTSTSSCQIDLWK
NnNAC63	MSMTDLSLFPGFRFCPTDEELISYYLKQKILGMEKSVQVIPEVVFCQHEPWDLPAKSIIQSDHEWFFFAPRGRKYPNGSQTKRATEAGYWKATGKERPVKSGSNLIGAKRTLVFHKGRAPEGERTDWIMHEYSIKGNFQVIFFYDPSVVMLGSCFSSFGYPPEMSR
NnNAC64	MEDLPPGFRFYPTEEELITFYLGSKLEGKRDDLDCVIPVLDIYELDPWQLPQLSGVLCHGDPEQWFFFTPRQEREARGGRPNRTTNSGYWKATGSPGYVYSSNSRIVGLKKTMVFYKGKAPTGRKTKWKMNEYKAIQAEATSSNSATPVLRKEFSLCRVYVKTGCLRAFDRRPDGATTSEAPEQQAHHHVDRSTAFHQNPPSVDKTSSSPERSPSGDVHAYQSDQLGDFINWEMADDFHPICPWELDQLNWV
NnNAC65	MEGLPPGYRFYPTEEELITFYLYNKLEGKREDLEHVIPVVDIYKLDPWQLPKLHHQLFTFSFSWVSELAGALCLGDPEQWFFFIPRQERESRGGRPTRTTSSGYWKATGSPGYVYSSNYQVIGVKKTMVFYRGKAPSGCKTKWKMNEYRAIHGEATSSNSATPVLRNEFSLCRVYVKSGCLRSFDRRPLEGTTSNNQMQQSHADRETTSHQTPPNVEKNSSHEILPSGDHAHTSILGEAINWMMFDGSTHLWEWDQLFLDLGK
NnNAC66	MPSVCISKRSHAMGGEAALAPGFRFHPTDEELVSYYLKRKILGKPFRFEAISEVDLYKTEPWDLPGMSKLKTRDLQWYFFGALDKKYGNGSRTNRATDQGYWKTTGKDRPVRHNNKTVGMKKTLVFHIGRPPRGERANWVMHEYRLVDEELELAGVLQDAYVLCRIFQKSGSGPKNGEQYGAPFIEEEWDENENVLIPQGEDGDNVLLNGGDDIYFSVHDFEQDLGIDPSQSTPAPLNFNSGNRFNHLEGPGDLLKDDENLNCPEEWQDLKDDQELLIGMDKSENLPELPDDRWFADLLEQYQMEPTAIQDDHFVELNDLVNPMGDDSHGIDHINEELKFFDSSDSLLINDGLFLEINDLQNHVEAGPSEFEMVDEYLMYLDAVEDDLKTPTFSESILN…
NnNAC67	MNKTHIGSVSSSDLIDAKLEEHQMCGSKQCPGCGHKLERKPDWLGLPAGVKFDPTDQELIEHLEAKVEGKDSKSHPLIDEFIPTIEGEDGICYTHPEKLPGVTRDGLSRHFFHRPSKAYTTGTRKRRKIQTECDLQGGDTRWHKTGKTRPVMVNGKQKGCKKILVLYTNFGKHRKPEKTNWVMHQYHLGQHEEEKEGELVVSKIFYQTQPRQCNWSDRSATTGEGSGEPHRRDSGSGSCSSSKDVSAQRDELSGAGSVISAYSAMDIQQMKSDHFSFGPFRKSFDEVGMGEASKAREVTAARTCEEHDHQGLHQMTHEQHQHHHHQVATTAFHVSRPSLPLSTIISPLHHTSIVLDEDPYHVSRIILQNQQQQQHKLGGRSASGLEEMLLGCTSTDIKE…
NnNAC68	MGRARDAEAELNLPPGFRFHPTDEELVVHYLCRKASYQCLPVPIIAEVDLYKYDPWQLPEKALFGTKEWYFFTPRDRKYPNGSRPNRAAGRGYWKATGADKPIRPTGSARHVGIKKALVFYCGKAPKGIKTNWIMHEYRLTESNLRSNKNGSLRLDDWVLCRIYNKKNNWVNSQQQKEEDSHEETMDSFEAVETGSESFRTPESDVDNDPFTDINDMGVTEVSPSQALHIDQVSRTDTKGSFQMGECVKEDSVWFSDLNLDDLQNSFAVLGATPTLDVAIQDYYYLGLCSPQLKPYQDNQFLF
NnNAC69	MERITWVNDEVVELPVGFRFAPTDEELITAYLAEKIRDPTLRIHKITEVDIYQFDPEELIAKYRYTGEREGEWYFFTPRSRKYPNGSRPRRDTTNGHWKATGADKPIKDKDKNDIGVKKSLVFYSGSSSHKGSKTNWIMHEYRIAEHERAVNNEPDRLKFDDYVLCRIYKHSRGNGKGNDASPTVATDQSGEAGVEAEREGQERIQRQYEAENRKEEEDLYEALDKMLSDDYRRYSDLLESLELQSDCGPSEPRFSNLNSAHATFDMGNMIKPAPAMPRHNLPSMSNMLEPVIPVMPLQSFPPTNTLPNVEFTSEFGIPMQNVGEPVTPNTKKQRIL
NnNAC70	MERITWVNDEVVELPVGFRFAPTDEELITAYLAEKIRDPTLRIHKITEVDIYQFDPEELIAKYRYTGEREGEWYFFTPRSRKYPNGSRPRRDTTNGHWKATGADKPIKDKDKNDIGVKKSLVFYSGSSSHKGSKTNWIMHEYRIAEHERAVNNEPDRLKFDDYVLCRIYKHSRGNGKGNDASPTVATDQSGEAGVEAEREGQERIQRQYEAENRKEEEDLYEALDKMLSDDYRRYSDLLESLELQSDCGPSEPRFSNLNSAHATFDMGNMIKPAPAMPRHNLPSMSNMLEPVIPVMPLQSFPPTNTLPNVEFTSEFGIPMQNVGEPVTPNTKKQRIL
NnNAC71	MERITWVNDEVVELPVGFRFAPTDEELITGYLAEKIRDPTLRMHKMTEVDIYQFDPEELIAKYRYTGEREGEWYFFTPRSRKYPNGSRPRRDTTNGHWKATGADKPIKDKNKNDIGVKKSLVFYSGSSSHKGSKTNWIMHEYRIAEHERAVNNEPDRLKFDDYVLCRIYKHSRGNGKRNDASPTVATDQSGEAGVEAEREGQERIQRQYEAENRKEEEDLYEALDKMLSDDYRRYSDLLESLELQSDCGPSEPRFSNLNSAHATFDMGNMIKPAPAMPRHNLPSMSNMLEPVIPVMPLQSFPPTNTLPNVEFTSEFGIPMQNVGESVTPNTKKQRIL
NnNAC72	MERITWVNDEVVELPVGFRFAPTDEELITGYLAEKIRDPTLRMHKMTEVDIYQFDPEELIAKYRYTGEREGEWYFFTPRSRKYPNGSRPRRDTTNGHWKATGADKPIKDKNKNDIGVKKSLVFYSGSSSHKGSKTNWIMHEYRIAEHERAVNNEPDRLKFDDYVLCRIYKHSRGNGKRNDASPTVATDQSGEAGVEAEREGQERIQGQHEAENRKEEEDLYEALDKMLSDDYRRYSDLLESLELQSDCGPSEPRFSNLNSAYATFDMGNMIKPAPAMPRHNLPSMNNMLEPVIPVMPLQSFPPTNTLPNVEFTSEFGIPMQNVGESVTPNTKKQRIL
NnNAC73	MEVRKVNELDNSKDDEVMLPGFRFHPTDEELVGFYLRRKVEKKPISIELIKQINIYKYDPWDLPKVSTVGEKEWYFFCIRGRKYKNSIRPNRVTGSGFWKATGIDRPIYSVGDTNDCIGLKKSLVYYRGSAGKGTKTDWMMHEFRLPSGGKTGNSPNSNNATQEAEIWTLCRIFKRIVSYRKYTPDWRATPSSKQSPTDSCSQTCSLESDNIDNYKNFGAHQVVQEIEKKPAFNHIDEMNQLLPNHLNPIAQLPSATLYSSFPNTNSYEFIREGNWDELSSVVELALDPNLLYGCR
NnNAC74	MAPVTLPPGFRFHPTDEELVAYYLDRKVHGRTIELEIIPEVDLYKCEPWELPDKSYLPSKDMEWYFFSPRDRKYPNGSRTNRATRAGYWKATGKDRMVHSHKRPVGMKKTLVYYRGRAPHGIRTNWVMHEYRLADSVSEPGSSSSSALRDAYALCRVFKKTIQVPKTKEEQNGCSEELHWLNNEREGLLGDDTSGNVISQRREVGEETYDQDTSRILSDASSSEVTEGTPMHHGTTDDQHVSFASDEANSSTNVSPLNVDYFSNLSKEITVLPNCTRLQQQQQQQQQLSYPPLALEDFPQMDTLETKLSNPQAMDEYMMPDKYRTYNSDTNIILEEIFYMCSSQDNSMILSLQDYCNNSSNITSMEIHLTQDNTSCFNNQNN
NnNAC75	MNKTHIGSISSSDLIDAKLEEHQMCGSKQCPGCGQKLERKPDWLGLPAGVKFDPTDQELIEHLEAKVAGKDSKSHPLIDEFIPTIEGEDGICYTHPEKLPGVTRDGLSRHFFHRPSKAYTTGTRKRRKIQTECDLQGGDTRWHKTGKTRPVMVNGKQKGCKKILVLYTNFGKHRKPEKTNWVMHQYHLGQHEEEKEGELVVSKIFYQTQPRQCNWSDRSATTGEGSNEPLRRDSGSGSCSSRDVSAQRDELSAAGSVISGYSVMDIEHMKSDHFSFAPFRKSFDEVGMIEASKAREITAARTCEEHEEQDHQRLQHDVTHEHQQQHHQVTMAAFHVSRPSHPISTIISPPPLHTSIVLDEDPYNVSTIILQNEKYQHQHQHHKLGGRAASGLEEMLIGC…
NnNAC76	MEDVSSSSPTSVKSPRKTSDSIWDVDFSDIPPGFRFTPSDEELVVSYLQKKLLKDRLPKNKIEVVSLYDYSPQALTEKHETYVRQKEWYFFTHRDRKYPNGSRPNRSAGDGYWKATGADKSIYSDGVHVGYKKALVFYKGKPPKGEKTNWIMHEYRVAEYIDPRPKEKRHDMRLDDFVLCKIYKKPEKSGTTRVAGDREKAKVDGEAREIGNNHCNLDIPYTQSSFYDEYINMHKEDPEQNFYTNEGIPDQPLQHSNLEYWQNFPNNDQRFTNMGLLHGSAELDSDYWNSNSNLHTTNNGANNPCKSVHGSCNDLFRQLSDFLLDTLSPCTAEASVVPPEQGDDSRVVPPVPPLKRRRIDASPSPLNYNFVDVPPLPLQQFNHNLVGDPLVRPLNENHM…
NnNAC77	MEDVSSRSPTSAKSPRKTSDSIWDVDFSDIPPGFRFIPSDEELVVFYLQKMLLKEKLPKNKIKVVSLYDYSPQALTDKHKPYVRQKEWYFFTHRDRKYRNGSRPNRSAGDGYWKATGADKSIYSDGVHVGYRKALVFYKGKPPKGEKTNWIMHEYRVAEDINLRSKEKRDDMRLDDVVLCRIYKKPEKSATTRVAGDPAKAKVDGEAREIGNNDCDLDILYTQSSFYGEYINMEYPEQNFYTNEGIQDQLLQHSNLEYRQNFPNNDQRLTNMGLLHGSAELDLDYWNSNSNLHTNGADSPWKSVQGSCNGLFRQLSDFMHDTLSPCIAKASVVPPELKTDQGDDSTVVPPEPPLRRRRIDASPSPLNYNFVDVPPLPLQPFNQNFVGDPLVELLNENHV…
NnNAC78	MEDVSSSSPTSVKCPSKTSDSRGDVDFSDIPPGFRFTPTDEELVVFYLQKMLLNERLPANKINVVSLYDYSPEALTEKHETYVGQKEWYFFTHTHRDRKYRNGSRPNRATGDGYWKVTGAVKSIYSGGVLVGYKKPLLFYRGKPRNGEKTNWIMHENGVAEYINPRPNEKRDDMRLDEFVLCKIYKRPGKSSATTRVAGDREKAKVDGEDRETSYNDCDLDIPHTQSSFYDECINMHKEDQPLQCSNLEYR
NnNAC79	MEDVSSSSPTSVKSPSKTSDSRDDFDFSNIPPGFRFTPSDEELVVFYLQKMLLEERLPANKIEVVSLYDYSPQALTEKHKPYVRQKEWYFFTHRDRKYRNGSRPNRSAGDGYWKATGADKSIYSNGVHVGYKKALVFYKGKPPKGEKTNWIMHEYRIAEYINPRPKEKRHDMRLDDFVLCKIYKKPEKSATTRVAGDPEKAKVDGEAREISNNYCDLDIPYTQSSFYDEYISMHKEDAEQNFYTNEGIPDQPLQHSNLEYRQNFPNNDQRFTNMGLLHGSAELDLDYWNSNSNLHTNGADSPWKSVQGSCNDLFRQLSDFMHDTLSPFIAEASFVQPELKTDQGDDSTVPPMPPLRRRRIDASPSPLNYNFVDVPLLPLQPSNQNFVGDPLVELLSENH…
NnNAC80	MDGVAKEESLPPGFRFHPTDEELITYYLTHKISDANFTGRAITDVDLNKCEPWELPGKAKMGEKEWYFFSLRDRKYPTGVRTNRATNAGYWKTTGKDKEIFNSVSSELVGMKKTLVFYRGRAPRGEKTNWVMHEYRLHSKTIFRTAKDEWVVCRVFQKSAGGKKYPPNQPRANPYNLEIGQGGMAPVVPADTYHFPVGRNYVGNADIEEISRVLRGAPNGNIQVQSQLNYPGAFTISGLNLNLGASTQPVWRAMPPVLNQQSVAMDASSSMLTNCMLPSDAGYNIDMNAAANNRFQHMDPCVELENCWPPY
NnNAC81	MYAFTVVTTYGGLIKERYYFVPREKKSQNASRPNRVVTHPIKEGGWWKATQGNKRIFDAERRIVGYKKSLVFYRYKETKKSSKSGEKTNWIMHEFSLAEDDGQVGNKFQQWVLCRIKENKRKGDDTEERQGGGIMAGDYRNFNDAFASSIPLLEQGNYHQEETILQDQRGADNTTNAVLWPKGDEEMREAEEMIKHRNDDIFEE
NnNAC82	MSLSESETFISTKGEIISTKGAQEDVVEKDKEIRERLTYDLGSWILELELELQAVEVKTLILLEWSTYCKKMEDKNTFIPVPVGYRFQPTDEELINYFLRLKVLGIDIPSVDVIDFDVYRCEPEFLPLVTTYGGLIKERYYFVPREKKSQNASRPNRVVTHPIKEGGWWKATQGNKRIFDAERRIVGYKKSLVFYRYKETKKSSKSGEKTNWIMHEFSLAEDDGKVGNKFQQWVLCRIKENKKKGNDTEERQGGGGIMAGDYRNFNDAFASSIPLLEQGNYHQEETILQDQRGADNTTNAVLWPKGDEEMREAEEMIKHRNDDISRNSVATVPVFPVNDEEAEMNELLEMIETNHSYSPEVHTVQPSGDIKEQQQQLPQPQQEDSAVLMLQHTYSDGIF…

## Sheet: Table S3
Table S3. Statistical analyses of sequence length, molecular weight, isoelectric point and predicted subcellar localizations for NAC proteins in lotus
Gene-ID	Length (aa)	Molecular Weight (kDa)	Theoretical pI	TMHs	Predicted Subcellular Localization
NnNAC1	189	21.73	4.48	No	nuclear
NnNAC2	405	46.35	6.1	No	nuclear
NnNAC3	381	42.21	5.16	No	nuclear
NnNAC4	357	41.38	6.35	No	nuclear
NnNAC5	165	19	9.38	No	nuclear
NnNAC6	208	24.45	9.44	Yes	nuclear
NnNAC7	389	43.13	9.21	No	nuclear
NnNAC8	425	48.01	6.25	No	nuclear
NnNAC9	382	43.76	6.57	No	nuclear
NnNAC10	355	39.32	8.36	No	nuclear
NnNAC11	273	30.56	4.76	No	extracellular
NnNAC12	568	63.62	4.89	Yes	extracellular
NnNAC13	462	51.29	4.93	No	nuclear
NnNAC14	190	21.82	4.48	No	nuclear
NnNAC15	240	26.5	6.25	No	nuclear
NnNAC16	343	37.92	8.01	No	nuclear
NnNAC17	363	40.32	8.89	No	nuclear
NnNAC18	425	48.21	6.13	No	extracellular
NnNAC19	426	48.28	6.13	No	extracellular
NnNAC20	301	34.63	8.39	No	nuclear
NnNAC21	315	35.29	8.77	No	nuclear
NnNAC22	230	26.4	4.93	No	nuclear
NnNAC23	556	62.23	4.64	Yes	nuclear
NnNAC24	206	23.41	9.34	No	nuclear
NnNAC25	176	21.13	9.15	No	nuclear
NnNAC26	336	38.87	6.07	No	nuclear
NnNAC27	205	23.88	9.46	Yes	nuclear
NnNAC28	383	43.41	8.48	No	nuclear
NnNAC29	160	18.71	9.86	No	nuclear
NnNAC30	393	43.89	5.6	No	nuclear
NnNAC31	417	46.29	6.66	No	nuclear
NnNAC32	281	32.37	6.26	No	nuclear
NnNAC33	492	55.55	5.09	No	nuclear
NnNAC34	335	37.46	7.54	No	nuclear
NnNAC35	406	46.14	6.89	No	nuclear
NnNAC36	282	31.98	5.58	No	nuclear
NnNAC37	257	29.22	9.38	No	nuclear
NnNAC38	450	50.44	5.5	No	nuclear
NnNAC39	410	45.91	8.25	No	nuclear
NnNAC40	356	40.27	7.05	No	nuclear
NnNAC41	158	18.61	9.41	No	nuclear
NnNAC42	281	32.54	6.67	No	nuclear
NnNAC43	170	20.03	6.66	No	nuclear
NnNAC44	683	77.94	5.31	Yes	nuclear
NnNAC45	237	27.26	5.06	No	nuclear
NnNAC46	152	18.13	9.92	No	extracellular
NnNAC47	152	18.1	9.7	No	extracellular
NnNAC48	320	37.02	7.69	No	nuclear
NnNAC49	159	18.97	9.04	No	nuclear
NnNAC50	359	40.74	8.13	No	nuclear
NnNAC51	166	19.65	8.97	No	nuclear
NnNAC52	154	17.63	9.54	No	nuclear
NnNAC53	414	46.52	5.03	No	nuclear
NnNAC54	332	38.58	5.37	No	nuclear
NnNAC55	191	22.18	9.53	No	nuclear
NnNAC56	254	29.31	8.55	No	extracellular
NnNAC57	369	41.69	5.74	No	nuclear
NnNAC58	384	42.44	6.36	No	nuclear
NnNAC59	306	35.64	8.59	No	nuclear
NnNAC60	332	38.39	5.77	No	nuclear
NnNAC61	255	29.17	9.44	No	nuclear
NnNAC62	365	42.52	6.81	No	nuclear
NnNAC63	166	19.11	8.73	No	nuclear
NnNAC64	252	28.76	6	No	nuclear
NnNAC65	263	30.26	6.8	No	nuclear
NnNAC66	474	54.24	4.66	No	nuclear
NnNAC67	427	47.95	6.6	No	extracellular
NnNAC68	303	34.73	5.38	No	nuclear
NnNAC69	337	38.78	5.46	No	nuclear
NnNAC70	337	38.78	5.46	No	nuclear
NnNAC71	337	38.89	5.64	No	nuclear
NnNAC72	337	38.82	5.55	No	nuclear
NnNAC73	296	34.08	8.39	No	nuclear
NnNAC74	382	43.91	5.17	No	nuclear
NnNAC75	434	49.07	6.31	No	nuclear
NnNAC76	442	50.46	6.03	No	nuclear
NnNAC77	432	49.11	5.92	No	nuclear
NnNAC78	251	28.98	6.61	No	nuclear
NnNAC79	442	50.58	5.79	No	nuclear
NnNAC80	311	35.03	8.67	No	nuclear
NnNAC81	204	23.85	7.77	No	nuclear
NnNAC82	437	50.55	5.07	No	nuclear

## Sheet: Table S4
Table S4. The expression of NnNAC genes in different organs and different tissues in Lotus (FPKM values)
Gene-ID	Root	Rhizome	Petiole	Leaf	Petal	Immature-receptacle	Mature-receptacle	Immature-stamen	Mature-stamen	unpollinated-carpel	Pollinated-carpel	Seed-coat-DAP6	Seed-coat-DAP12	Seed-coat-DAP18
NnNAC1	1.78926	0	0.194719	1.13859	0.212543	0.967054	0.479484	0.301478	0	1.60324	1.08487	0.344964	0.152626	0.119962
NnNAC2	3.3391	1.35104	0.0583552	0.188397	0.0367625	0.0086245	0.033736	0	0	0.0422255	0.0467885	0.00753167	0	0
NnNAC3	1.97111	2.52678	0.483797	0.296072	0.771746	0.384142	0.381568	0.165195	1.18944	0.497752	0.342109	0.0490873	0.112558	1.48215
NnNAC4	1.75619	0.248431	0.0535806	1.27693	0	0.356665	0.559997	0.0109605	0.02506	0.553136	0.527982	0.0663627	0	0
NnNAC5	20.3341	21.7476	6.88817	9.47639	4.79149	1.86763	6.77061	0.054997	1.19085	0.425173	0.913107	0.590516	0.629643	4.49838
NnNAC6	2.16209	0	0.370622	0.013012	0	0	0	0	0	0	0	0	0	0
NnNAC7	17.6512	0.479683	0.886335	2.1638	234.946	21.7052	13.8693	202.779	312.816	13.4093	14.3091	37.4647	78.6066	295.039
NnNAC8	0.85528	0.476693	0.0817868	0.227428	0	0.00564	0.161608	0.0219415	0	0	0	0.0289607	0.0208087	0
NnNAC9	0	0.042364	0	0	0	0	0.057367	0	0	0	0	0	0	0
NnNAC10	0	1.78687	0	0	0.0401215	0.0592345	0.084606	0.334259	0.035926	1.94407	1.16627	0.332084	0	0
NnNAC11	1.9781	1.52659	1.88686	0.298494	2.13889	3.81436	4.51888	2.5528	3.54417	3.40454	2.37925	0.932646	1.14053	2.20188
NnNAC12	65.2485	17.5591	41.6462	28.8599	18.5814	21.6707	16.3567	6.74859	12.3971	18.4983	14.1241	64.4042	60.9931	36.007
NnNAC13	30.0976	15.7769	9.44585	3.15625	49.4517	26.09	42.082	25.7427	26.841	35.3364	49.9487	29.1502	18.9986	49.9646
NnNAC14	1.52644	0	0.193699	1.00199	0.027911	0.543304	0.289915	0.173477	0	0.325625	0.474604	0.11397	0.063599	0.0270693
NnNAC15	18.3486	1.62968	0.684604	3.09257	6.38212	13.2738	23.4304	1.64064	0.388647	3.56096	4.45928	4.95713	7.70786	28.1054
NnNAC16	0.013505	2.98287	0	0	0.405496	22.2059	5.92047	0.168839	0.166435	12.1094	3.46136	0.220191	0.248487	0.0435053
NnNAC17	1.60156	3.03179	1.33819	0	2.6026	0.964259	1.94197	243.745	278.763	7.64117	5.03731	4.65513	12.0777	74.2247
NnNAC18	0.0069698	0	0	0.00263133	0.0819675	0.0135275	0.0066145	1.15648	0.228646	0.006173	0	0	0.003718	0
NnNAC19	0.0082676	0	0	0.00437733	0.117177	0.0225045	0.0110035	1.62921	0.335956	0.01027	0	0	0.00618567	0
NnNAC20	111.239	15.5447	25.5654	15.189	93.1941	118.896	30.4212	55.4851	175.721	17.153	5.86508	138.195	153.898	104.093
NnNAC21	9.70023	0.205385	0	1.14945	0	1.84314	2.68067	0	0.0199315	0	0	0.050058	0	0
NnNAC22	4.73194	8.59591	0.613299	0.360099	2.34225	4.4924	5.25491	4.83245	1.70498	17.573	17.3911	5.21371	6.35058	7.50864
NnNAC23	18.8081	13.8755	9.27454	7.11214	26.377	10.9796	10.8718	14.9994	23.8608	8.15374	7.13332	7.27418	7.16071	12.7468
NnNAC24	23.7705	0.268744	0	0	0.155741	0.103024	0	0.1703	0.3233	0.030081	0	1.44076	1.93316	0.305975
NnNAC25	0	0	0	0	0	0	0	0	0	0	0	0	0	0
NnNAC26	0	0	0	0	0	0	0	0.0176315	0.0191335	0	0	0	0	0
NnNAC27	68.1027	2.1311	1.28427	2.02416	13.5713	2.70845	4.83942	59.5898	73.4091	1.96112	4.95264	14.8612	25.5122	8.71885
NnNAC28	2.02682	0	1.56129	0.0515147	0.121444	0	0	0.0866185	0	0	0	0	0	0
NnNAC29	154.923	131.292	299.648	155.229	166.251	98.5699	179.707	424.595	392.318	89.4075	199.265	242.414	208.396	181.591
NnNAC30	0.729569	2.20964	0.680331	0.0235797	0.251436	1.14285	0.936893	0.0334485	0.168351	2.21254	2.59582	3.66492	0.492174	0.517478
NnNAC31	11.3642	0	0	0	0	0	0	0	0.018829	0	0	0	0	0
NnNAC32	27.5277	0.385817	41.3847	1.24365	16.2139	0	0.042688	0.020068	1.10392	0	0.857407	0.019061	0.0525113	3.82474
NnNAC33	20.8316	7.92845	18.3258	4.86103	17.0472	25.2656	26.9286	19.9544	12.6248	27.0491	28.806	19.9561	22.3009	20.5398
NnNAC34	13.633	1.59963	0.345732	0.0103657	0	0	0	0.021394	0	0.263719	2.60643	1.43379	36.1146	0.222401
NnNAC35	1.94573	2.13023	0.996483	1.05056	0.169629	0.0848945	0.248943	0	0	0.0189545	0	0.109368	0.366584	0.261977
NnNAC36	29.1529	4.62905	5.10638	11.0427	144.09	21.7135	36.7128	1.31709	0.380285	1.22897	3.16922	0.143742	0.215523	14.2508
NnNAC37	101.833	35.1701	25.6467	25.6	34.1804	64.0157	67.4615	99.2118	106.934	19.0138	36.441	41.615	26.7989	64.9074
NnNAC38	3.52852	2.43481	0.652908	0.680007	0.380694	2.79513	4.35997	0.10515	0.145827	7.76865	19.495	4.91477	2.19959	0.670935
NnNAC39	2.95449	0	0.0364018	0	0	0.0082835	0	0	0.029204	0	0	0	0	0
NnNAC40	51.0027	4.87015	38.2075	6.98707	100.787	5.13939	5.68211	25.8432	64.497	2.81971	7.693	1.84405	29.8891	11.3811
NnNAC41	35.2175	0	4.72249	0.475342	0.42825	0.355722	0.048695	15.5492	3.18257	0.150898	0.271159	0.022904	0.0870353	1.12454
NnNAC42	72.5799	1.97851	14.3509	1.52172	10.9305	6.76765	0.461017	230.395	54.3704	0.990209	4.18821	0.9472	0.288968	8.3726
NnNAC43	0	0	0	0	0	0	0	0	0	0	0	0	0	0
NnNAC44	1.2453	0.41255	0.103922	0.593509	0.0950005	0.677995	0.433345	0.095349	0.258758	0.287469	0.341665	0.20494	0.0306173	0.0463603
NnNAC45	2.96516	1.68768	2.06095	3.28138	0.0867545	1.48882	1.43489	0	0	1.21862	0.770668	0.869929	0.545282	0.709496
NnNAC46	0	0	0	0	0	0	0	0	0	0	0	0	0	0
NnNAC47	0	0	0	0	0	0	0	0	0	0	0	0	0	0
NnNAC48	22.5671	0.052566	0.25663	1.6113	0	0.0288725	0.029829	0.0244055	0.0558675	0.0333235	0	0	0	0
NnNAC49	37.0251	0.022298	0.164033	26.53	11.2252	17.735	11.4021	0.132251	0.365936	12.5009	18.7431	8.10277	12.9661	26.578
NnNAC50	20.4107	0	0.0207456	0.392001	0	0.11989	0.119632	0.025233	0	0.050832	0.180009	0.0270877	0	0
NnNAC51	1.54002	0.183881	0.703603	0.981935	1.376	0.252831	0.296279	0.208745	0.486692	0.403234	0.240627	0	0	0
NnNAC52	53.1723	63.7537	48.3911	11.2702	82.7453	58.8066	22.7146	94.0869	217.408	48.1191	31.4713	321.504	32.6361	57.5594
NnNAC53	54.7507	12.9562	37.6003	20.8715	54.9217	63.8345	73.126	61.5615	62.7843	72.0488	85.983	99.0223	81.2787	78.8459
NnNAC54	1.37043	0.099794	0.436775	2.13864	0.598013	1.56472	2.2142	0.188091	0.645925	2.08724	1.30722	0.387816	0.663335	1.34555
NnNAC55	3.92685	10.2593	1.33676	0.689215	2.99576	14.2778	6.29691	12.7103	8.31609	9.05732	5.71855	14.4451	12.2994	6.06647
NnNAC56	7.75886	2.79872	3.75788	10.0913	0.242606	1.38827	0.803546	1.11132	0.250543	3.4306	3.25682	3.14038	3.96541	4.58288
NnNAC57	0.0124686	0.197336	0.013181	0.0407733	0.0202595	1.04371	0.48411	0	0.020383	3.21458	0.958921	0.117381	0.0848343	0.0279473
NnNAC58	1.39427	0	0.235396	0.0557697	0	0	0	0.148864	0.0168605	0.0200375	0.290822	0	0	0
NnNAC59	102.203	8.25203	4.77149	2.85424	0.316661	0.568654	0.359402	0.0117495	0.266683	0.664833	0.44694	11.898	10.4472	12.6866
NnNAC60	1.58551	0.337555	0.029039	5.45616	0.431726	1.3162	1.34554	0.907255	0	1.41034	0.788129	0.475699	0.304634	0.493126
NnNAC61	0.53609	2.99214	14.9601	1.80725	11.6512	2.86496	8.04747	0.430034	0.782896	14.4891	4.77762	1.34647	1.70019	10.8926
NnNAC62	1.26312	0.093495	0.0494258	0.480756	0	1.28606	0.964401	0.01089	0	1.25179	1.26821	0.149944	0.0419307	0
NnNAC63	3.41796	2.4843	3.73489	1.27002	4.56388	5.76749	5.88018	1.69881	1.70654	6.08162	11.2594	2.09336	3.38001	2.83116
NnNAC64	28.4318	3.82111	2.29151	0	2.7204	12.3537	5.92554	0	0.138922	0.203653	0.022858	4.58509	11.8877	3.45451
NnNAC65	0	0	2.79399	12.0547	0.039187	0.425591	1.16273	0	0	0.0196765	0.015294	0.230579	0.14024	0.0543283
NnNAC66	50.5089	21.0963	12.5344	9.87794	42.6997	21.4143	28.6615	33.2136	42.9566	22.6065	25.516	37.393	40.7233	36.6527
NnNAC67	2.14692	0.657964	0.0106884	0.00771067	0.0245165	0.704516	0.743323	0.382109	0.241156	0.803316	1.53515	0.173541	0.0737207	0.47229
NnNAC68	11.1595	0.30773	0.0785236	0.0521127	0.454469	0.212228	0.27106	0.19828	0.501421	0.511184	0.308751	77.032	1.57036	1.39231
NnNAC69	0	0	0	0	0	0	0	0.0080795	0	0	0	0	0	0
NnNAC70	0	0	0	0	0	0	0	0.0080795	0	0	0	0	0	0
NnNAC71	0	0	0	0	0	0	0	0	0	0	0	0	0	0
NnNAC72	0	0	0	0	0	0	0	0	0	0	0	0	0	0
NnNAC73	1.0463	0	0.0458994	0.076909	0.18166	0	0	0.302779	0	0.051021	0.0235705	0.270708	0	0.306818
NnNAC74	0.651101	0.109996	0	0.0161713	0.194796	0.137792	0.35392	0.049874	0.0169485	0.109022	0.229508	0.27702	0	0.200004
NnNAC75	5.38365	1.31234	0.158847	0.217554	0.759764	0.716274	1.04426	0.81286	0.596981	0.964041	2.16197	1.79394	10.6184	16.8697
NnNAC76	0.0090274	0	0	0	0	0	0	0.0222125	0.014653	0.016908	0	0	0	0
NnNAC77	0.078296	0	0	0.0923487	0	0	0	0.015218	0	0	0.012997	0	0	0
NnNAC78	0	0	0	0	0	0	0.06184	0.102681	0.0216155	0	0	0	0	0
NnNAC79	0.372108	0	0	0	0	0	0	0.074323	0.169725	0	0	0	0	0
NnNAC80	63.8178	0.742107	2.02593	0.312378	0	0.0685095	0.01289	0	0	0.525246	1.84737	4.61087	15.8554	48.9742
NnNAC81	0.0063372	0.134259	0	0.00778667	0.02518	0.195081	0.0190045	0.031009	0.006192	0.0459455	0.0921515	0.0129603	0.051039	0
NnNAC82	0	0.084662	0	0	0.019642	0.076741	0.0391505	0.011938	0.00741	0.148525	0.0944145	0	0.025177	0

## Sheet: Table S5
Table S5. The expression of NnNAC DEGs involved in lotus seed development (FPKM values)
Gene-ID	CA-9 DAP	CA-12 DAP	CA-15 DAP	JX-9 DAP	JX-12 DAP	JX-15 DAP
NnNAC10	0.900232	0.551767	0.137161	0.462197	0.136479	0.0156847
NnNAC20	76.2128	39.6066	15.2827	138.982	248.227	34.2243
NnNAC37	0.433577	1.39238	3.53853	0.648489	5.79189	31.2326
NnNAC59	2.45585	2.0994	0.971666	5.49215	4.17247	0.360794
NnNAC48	3.86272	8.9159	14.2313	4.62236	4.67252	0.341763
NnNAC16	0.955997	0.169519	0.0530063	0.154421	0.007478	0.0463277
NnNAC52	76.5094	64.3545	27.8363	73.8893	79.4174	10.5511
NnNAC42	0.695242	0.180973	0.143567	0.618319	0.635152	0.0401577
NnNAC3	0.252969	1.12254	1.35706	0.663186	0.24375	0.145425
NnNAC64	1.30045	0.934036	0.205054	1.41845	0.54495	0.0805877
NnNAC74	0.039699	0.080876	0.205549	0.098051	0.203314	0.651434
NnNAC12	16.4846	17.7891	9.12961	16.2031	9.15752	2.71712
NnNAC40	1.31324	3.19374	1.0256	1.73236	2.35957	3.4945
NnNAC7	0.153896	0.081725	0.058338	0.0889697	0.736306	0.34161
NnNAC24	0.323214	0.30859	0.131838	0.559967	0.266495	0
NnNAC62	0.0844047	0.247106	0.116959	0.395099	0.0989153	0.0150953
NnNAC60	0.444708	0.429012	0.170662	0.693303	0.136038	0.01585
NnNAC15	0.0380217	0.102487	0.00715333	0.00796533	0.00798933	0.210729
NnNAC38	12.9679	17.2408	19.7284	5.39086	2.9414	0.704722
NnNAC27	0.0674433	0.328438	0.168012	0.131472	0.734318	0.613403
NnNAC45	0	0	0.119212	0	0.0941207	0.278034
NnNAC44	0.69951	0.873693	0.358744	1.1367	0.349001	0.114117
NnNAC5	0.00893067	0	0	0	0.166457	0.141533
NnNAC17	0.0737213	0.0186463	0.0544633	0.089387	0.84558	1.73106
NnNAC68	0.259298	0.42059	0.227341	0.34955	0.625024	0.518635
NnNAC23	3.88099	3.69636	3.65353	3.00857	3.38745	6.47079
NnNAC63	1.08312	1.22621	1.52858	0.258031	0.346807	0.293707
NnNAC49	0.213179	0.193459	0.122853	0.069528	0.0258587	0
NnNAC57	0.469519	0.44536	0.337189	0.275793	0.04219	0.0184913
NnNAC32	0	0.022287	0	0.494868	0.394605	0

## Sheet: Table S6
Table S6. The expression of NnNAC DEGs involved in completely submerged stress response (FPKM values)
Gene-ID	SY-0 h	SY-3 h	SY-6 h	SY-24 h	SY-5 d
NnNAC73	4.76031	32.967	13.0784	8.471	56.1424
NnNAC12	45.8614	91.702	74.4202	74.2406	120.223
NnNAC40	16.1782	45.7431	71.4001	63.4325	145.613
NnNAC30	0.448817	0.376627	0	0.158059	0.0334537
NnNAC36	15.8398	2.71451	24.6741	33.942	25.5914
NnNAC41	5.55973	13.6366	9.98099	13.6919	35.9174
NnNAC2	2.51377	0.0388077	0	0	0.0338797
NnNAC61	9.93768	0.748008	0.322323	3.56027	3.78624
NnNAC20	368.157	254.343	122.036	123.878	204.368
NnNAC37	15.3119	44.8599	23.6061	26.6727	36.2776
NnNAC75	1.56165	0.865697	0.703628	1.07052	0.85844
NnNAC56	22.1807	3.38363	3.47534	2.71045	2.77916
NnNAC33	7.25825	13.1016	17.17	18.8511	10.2542
NnNAC60	1.09007	0	1.07903	1.09646	1.92691
NnNAC35	11.2496	2.80587	0.374365	0.753579	0.141127
NnNAC52	71.9171	551.533	246.182	117.588	139.213
NnNAC38	3.53663	0.502536	0.84095	0.85565	0.253651
NnNAC14	0.076577	1.92348	0.451137	0.99277	0.180152
NnNAC49	26.1816	17.553	22.5593	13.3489	9.42378
NnNAC42	37.5564	102.221	81.2642	165.733	260.22
NnNAC27	5.05685	4.1373	2.81419	5.26716	50.4666
NnNAC55	0.971434	0.302882	0.440649	1.11044	0.512557
NnNAC58	0	0.079334	0.114516	0.173393	1.49068
NnNAC1	0.347968	3.89996	0.818791	1.8534	0.218945
NnNAC17	2.8194	1.19258	0.541135	0.289621	0.147438
NnNAC11	6.61201	5.84414	8.14119	3.6004	4.50317
NnNAC64	24.3503	2.76195	2.63064	5.93848	85.6323
NnNAC32	2.87037	475.05	434.897	216.447	206.904
NnNAC28	6.8535	51.2857	38.5344	37.7071	75.6839
